# Supplementary material for: The Use of near Infra-Red Radiation Imaging after Injection of Indocyanine Green (NIR–ICG) during Laparoscopic Treatment of Benign Gynecologic Conditions: Towards Minimalized Surgery. A Systematic Review of Literature
Source: Medicina (Kaunas). 2022 Jun 13;58(6):792. doi: 10.3390/medicina58060792 (PMC9231050; doi:10.3390/medicina58060792)
Supplement: Supplementary file 1 [file medicina-58-00792-s001.zip]

Archive with 1 entries (1 files):
- medicina-1714538-supplementary.pdf
